# Supplementary material for: Aging with a Liver Graft: Analysis of Very Long-Term Survivors after Liver Transplantation
Source: J Clin Med. 2024 Feb 14;13(4):1087. doi: 10.3390/jcm13041087 (PMC10889074; doi:10.3390/jcm13041087)
Supplement: Supplementary file 1 [file jcm-13-01087-s001.zip]

Archive with 1 entries (1 files):
- jcm-2842953 supplementary.pdf
